# Supplementary material for: Conditional Acceptance and the Optimism–Knowledge Gap: A Scoping Review of Attitudes and Perceptions of Artificial Intelligence in Healthcare in Italy
Source: Med Sci (Basel). 2026 May 28;14(2):276. doi: 10.3390/medsci14020276 (PMC13303294; doi:10.3390/medsci14020276)
Supplement: Supplementary file 1 [file medsci-14-00276-s001.zip]

Archive with 1 entries (1 files):
- medsci-4353352-supplementary.pdf
